# Supplementary material for: Method comparison of HPLC-ninhydrin-photometry and UHPLC-PITC-tandem mass spectrometry for serum amino acid analyses in patients with complex congenital heart disease and controls
Source: Metabolomics. 2020 Dec 15;16(12):128. doi: 10.1007/s11306-020-01741-8 (PMC7736021; doi:10.1007/s11306-020-01741-8)
Supplement: Supplementary file 1 — Electronic supplementary material 1 (XLSX 18 kb) [file 11306_2020_1741_MOESM1_ESM.xlsx]

## Sheet: Table_1
Metabolite TMS	Ala	Arg	Asn	Asp	Cit	Gln	Glu	Gly	His	Ile	Leu	Lys	Met	Orn	Phe	Pro	Ser	Thr	Trp	Tyr	Val	alpha-AAA	t4-OH-Pro	Taurine		no of replicates/ measurements
LOD [µM]	16.959	0.5	9.755	3.443	6.521	7.155	7.077	0.5	0.145	48.611	159.904	4.896	0.1	0.5	0.1	3.821	1	1.579	0.5	0.5	3.331	0.4	0.111	1.07		3
ULOQ [µM]	1600	400	400	400	400	1600	800	2000	400	400	400	800	400	400	400	800	400	400	400	400	800	80	80	200		n.a.
LLOQ [µM]	20	5	9.8	5	6.5	20	10	25	5	49	160	10	5	5	5	10	5	5	5	5	10	1	10	2.5		n.a.
Coefficient of variation (QC1)	0.0657947	0.0484467	0.0250319	0.20646	0.0732939	0.0298307	0.0204976	0.0560476	0.0935717	0.0392096	0.137497	0.049629	0.0249995	0.0505435	0.0893365	0.0271598	0.0336809	0.0552978	0.0244602	0.0325877	0.0318392	0.0814546	0.0419961	0.0542738		3
Coefficient of variation (QC2)	0.0694467	0.027592	0.0224278	0.0599647	0.053958	0.0338411	0.0666249	0.0831906	0.0930551	0.119676	0.0731773	0.0740548	0.0465116	0.0477782	0.121494	0.0393537	0.0359595	0.0120345	0.0791831	0.0346093	0.0467689	0.039818	0.0235241	0.0309313		4
Coefficient of variation (QC3)	0.00847193	0.0511679	0.0437955	0.0577715	0.0283087	0.113164	0.0470417	0.0609225	0.195455	0.0476263	0.199373	0.0368752	0.0523033	n.d.	0.1209	0.047406	0.113545	0.0225346	0.124535	0.0178832	0.00701358	0.0143758	0.0624507	0.0368245		3
Interday accuracy (from validation)
QC1 [%]	0.98729	1.11948	1.07719	0.703171	1.0906	1.12021	0.981149	1.03748	1.05732	1.08214	1.11517	1.17399	1.04173	1.05124	1.0842	1.14082	1.11306	0.996514	1.10172	1.09105	1.05508	1.23	1.02	1		7
QC2 [%]	1.03	0.94	1.09	0.99	1.13	0.97	0.99	1	1	1.02	1.02	1.13	1.02	1.04	0.99	1.02	0.98	0.99	1	1.01	0.98	1.25	0.98	1.02		7
QC3 [%]	1.02	0.96	1.15	0.99	1.06	1.04	1.02	1.08	1.09	1.12	1.12	1.25	1.1	1.27	1.07	1.1	1.12	1.03	1.06	1.1	1.03	1.34	1.09	1.05		7
Intraday accuracies (from validation)
QC1 [%]	1.02	1	1	0.98	0.93	0.98	1.11	1	1.01	0.99	0.95	0.97	0.98	0.96	0.99	1.03	1.01	1	1.05	1.01	0.99	1.12	0.83	1.04		6
QC2 [%]	1.1	0.88	1.09	1.02	1.07	0.91	1.11	0.91	0.95	0.95	0.95	1.05	1.03	0.94	0.95	0.91	0.92	0.97	0.99	0.99	0.91	0.9	0.89	0.99		6
QC3 [%]	1	0.9	1.01	0.97	1.01	0.96	1.08	0.98	0.97	0.99	1.05	1.01	1.01	0.94	0.97	1.01	0.99	0.93	1.03	0.97	0.94	0.83	0.93	1.01		6
Precision values (R^2) for the calibration curves (from validation)
Interday precision (average)	0.998514	0.994514	0.996857	0.996114	0.9979	0.997057	0.998357	0.9977	0.997586	0.997471	0.994871	0.994814	0.996743	0.994271	0.997614	0.9983	0.994986	0.998686	0.997543	0.9982	0.997886	0.996686	0.9975	0.9989		7
Metabolite PM	Ala	Arg	Asn	Asp	Cit	Gln	Glu	Gly	His	Ile	Leu	Lys	Met	Orn	Phe	Pro	Ser	Thr	Trp	Tyr	Val	alpha-AAA	t4-OH-Pro	Taurine		no of replicates/ measurements
LOD [µM]	< 5.4	2	1.3	< 3.3	1.9	< 7.5	3.5	< 5.2	3.4	4.1	2.3	2.2	2.1	2.6	3.3	7.3	2.3	1.8	14.8	1.1	3.4	1.9	3.4	1.5
LLOQ [µM]	5.4	4	2.7	3.3	3.8	7.5	6.9	5.2	6.7	8.2	4.6	4.3	4.2	5.2	6.6	14.5	4.5	3.6	29.5	2.2	6.8	3.9	3.4	3
Coefficient of variation (QC1)	2.8%	8.7%	8.3%	13.1%	9.7%	2.9%	3.9%	3.2%	3.2%	5.9%	2.9%	3.0%	5.4%	3.1%	3.2%	9.9%	3.2%	2.8%	22.3%	3.0%	2.9%	8.2%	17.3%	3.1%		6
Coefficient of variation (QC2)	1.3%	1.8%	3.6%	1.9%	1.7%	1.9%	1.6%	1.5%	1.9%	2.3%	1.6%	1.1%	2.0%	1.0%	1.6%	3.1%	1.1%	0.9%	2.7%	0.8%	1.1%	3.0%	18.9%	1.1%		6
Coefficient of variation (QC3)	2.2%	6.5%	7.6%	9.8%	3.4%	3.7%	3.6%	1.8%	2.1%	5.4%	2.5%	3.2%	4.7%	2.6%	3.6%	7.3%	3.0%	2.1%	3.7%	4.2%	2.4%	7.1%	23.1%	3.6%		5
Coefficient of variation (QC4)	2.0%	0.8%	2.4%	1.3%	1.4%	2.6%	1.1%	2.2%	1.6%	5.7%	1.1%	0.9%	1.3%	1.5%	1.0%	3.8%	1.2%	1.0%	2.6%	1.2%	1.1%	3.4%	17.0%	1.1%		5
Interday accuracy (from validation)
Accuracy QC1 [%]	0.95	1.16	1.22	1.06	1.01	0.95	0.98	0.99	1.06	0.94	1	1.04	1.1	1.04	1.05	0.98	1.05	1.08	1.51	1.07	1.06	1.11	1.58	1.05		5
Accuracy QC2 [%]	0.9	1.07	1.21	1.06	1.1	0.89	0.97	0.86	1.08	0.95	0.98	1.02	1.1	0.97	1	0.98	1.03	1.09	1.41	1.05	1.02	1.08	1.39	1		5
Intraday accuracies (from validation)
Accuracy QC1 [%]	0.95	1.11	1.09	1.03	0.97	0.94	0.97	0.96	1.05	0.87	0.97	1.01	1.01	1.02	1.03	1.04	1.03	1.06	1.06	1.07	1.04	0.98	1.09	1.03		6
Accuracy QC2 [%]	0.84	1.1	1.14	1.05	1.03	0.84	0.94	0.78	1.04	0.89	0.97	1	1.11	0.93	0.95	0.91	1	1.06	1.4	1.07	0.99	1.01	1.05	0.95		6
Table 1. Limit of detection (LOD), upper (ULOQ), lower limit of quantification (ULOQ), coefficient of variation, accuracies, and precision values for the calibration curves of TMS-measurements, and coefficient of variation and accuracies for PM-measurements. Alpha-AAA, alpha-aminoadipic acid; t4-OH-Pro, trans-4-hydroxy-proline; QC, quality control.
