# Supplementary material for: Method comparison of HPLC-ninhydrin-photometry and UHPLC-PITC-tandem mass spectrometry for serum amino acid analyses in patients with complex congenital heart disease and controls
Source: Metabolomics. 2020 Dec 15;16(12):128. doi: 10.1007/s11306-020-01741-8 (PMC7736021; doi:10.1007/s11306-020-01741-8)
Supplement: Supplementary file 2 — Electronic supplementary material 2 (XLSX 31 kb) [file 11306_2020_1741_MOESM2_ESM.xlsx]

## Sheet: Raw date TMS
5539 Metabolic Remodelling in Fontan Patients	Raw data "TMS"	Sample Identification	Species	Material	Case/Control	Ala	Arg	Asn	Asp	Cit	Gln	Glu	Gly	His	Ile	Leu	Lys	Met	Orn	Phe	Pro	Ser	Thr	Trp	Tyr	Val	Ac-Orn	ADMA	alpha-AAA	c4-OH-Pro	Carnosine	Creatinine	DOPA	Dopamine	Histamine	Kynurenine	Met-SO	PEA	Putrescine	Sarcosine	SDMA	Serotonin	Spermidine	Spermine	t4-OH-Pro	Taurine
Concentration [µM]	Concentration [µM]	1	human	serum	Control	436	114	46.3	34.1	20.2	564	67.1	295	128	101	247	147	21	70.2	85.3	180	173	154	74.8	63.5	271	< LOD	0.3351	0.4966	< LOD	< LOD	65.9	< LOD	< LOD	< LOD	< LOD	0.7421	< LOD	< LOD	0.7959	0.3033	0.7234	< LOD	< LOD	7.32	149
		2	human	serum	Control	636	140	65.9	30.1	33.3	893	112	601	178	128	356	249	44.3	169	90.8	431	218	172	87.5	132	343	< LOD	0.3777	1.1	< LOD	< LOD	62	< LOD	< LOD	< LOD	< LOD	1.27	< LOD	< LOD	2.12	0.3255	0.7106	< LOD	< LOD	18.6	332
		3	human	serum	Control	206	88.5	40.2	14	20.5	561	32.9	282	88.3	73.1	165	146	22	64.7	72.9	157	138	96	77.7	65.7	218	< LOD	0.3771	0.4992	< LOD	< LOD	54.8	< LOD	< LOD	< LOD	< LOD	0.4658	< LOD	< LOD	1.45	0.3802	0.9983	< LOD	< LOD	5.21	149
		4	human	serum	Control	374	93.5	47.2	12.8	27.1	712	49.7	297	94.9	92.7	234	149	22.7	130	65.3	255	125	107	81	76.3	272	< LOD	0.3723	0.5457	< LOD	< LOD	84.4	< LOD	< LOD	< LOD	< LOD	0.7734	< LOD	< LOD	1.33	0.3706	0.7929	< LOD	< LOD	14.9	142
		5	human	serum	Control	279	77	41.3	12.1	23.5	541	24.4	205	103	55.5	< LOD	118	18.1	56.3	61	287	121	89	62.6	64.2	208	< LOD	0.3881	< LOD	< LOD	< LOD	61.4	< LOD	< LOD	< LOD	< LOD	0.277	< LOD	< LOD	0.9838	0.418	0.7748	< LOD	< LOD	6.81	83.8
		6	human	serum	Control	314	114	44.9	8.5	21.9	746	38.8	230	101	72.9	< LOD	140	23	108	67.7	276	127	120	92.8	67.2	270	< LOD	0.311	0.7382	< LOD	< LOD	61.4	< LOD	< LOD	< LOD	< LOD	0.4944	< LOD	< LOD	0.7574	0.4106	0.5182	< LOD	< LOD	4.77	59.2
		7	human	serum	Control	327	148	52.3	13.5	31.8	780	20.7	399	89.1	81.3	171	146	26.5	85.4	76.6	213	143	108	65.6	80.1	205	< LOD	0.4872	0.4119	0.1812	< LOD	69.5	< LOD	< LOD	< LOD	< LOD	0.4872	< LOD	< LOD	1.59	0.399	0.9506	< LOD	< LOD	8.74	85.1
		8	human	serum	Control	447	81.9	57.8	21.8	45.6	825	76.3	374	153	112	283	218	34.9	219	80.1	314	157	112	68.9	89	356	< LOD	0.5107	1.04	< LOD	< LOD	76.5	< LOD	< LOD	< LOD	< LOD	0.6105	< LOD	< LOD	1.53	0.4771	0.4466	0.2703	< LOD	10.2	161
		9	human	serum	Control	578	125	51.7	21.7	27.3	842	45.6	421	111	69.7	174	168	27.7	89.5	60.5	262	151	128	76.5	67.8	231	< LOD	0.4019	0.4886	< LOD	< LOD	75.1	< LOD	< LOD	< LOD	2.42	0.2599	< LOD	< LOD	0.9508	0.4601	0.9557	< LOD	< LOD	15	101
		10	human	serum	Control	554	121	51.4	22	21.2	944	49.8	406	115	222	535	194	40.9	134	98	311	170	145	142	101	470	< LOD	0.4591	1.51	< LOD	< LOD	80.4	< LOD	< LOD	< LOD	2.87	0.7563	< LOD	< LOD	1.98	0.376	0.3774	< LOD	< LOD	25.8	142
		11	human	serum	Control	354	100	44.5	22.4	31.3	804	43.7	385	88.7	114	224	170	29.9	139	78	319	148	121	114	95.6	326	< LOD	0.3809	< LOD	< LOD	< LOD	91	< LOD	< LOD	< LOD	2.41	0.309	< LOD	< LOD	3.83	0.4321	0.766	< LOD	< LOD	16.5	157
		12	human	serum	Control	246	75.9	57.1	18.6	29.2	795	44.5	392	121	89.3	219	161	30.5	129	69.7	225	141	118	122	87.5	254	< LOD	0.4696	1.06	< LOD	< LOD	111	< LOD	< LOD	< LOD	3.12	0.7747	< LOD	< LOD	0.8624	0.5059	0.565	< LOD	< LOD	12.9	152
		13	human	serum	Control	596	134	61.2	18.4	36.9	847	59.9	441	127	171	394	189	47.8	154	105	295	148	194	138	121	413	< LOD	0.3512	1.87	< LOD	< LOD	118	< LOD	< LOD	< LOD	2.31	0.6814	< LOD	< LOD	2.06	0.4459	0.6113	< LOD	< LOD	16.6	143
		14	human	serum	Control	351	107	36.5	11.3	36.8	639	55.9	263	81.7	70.6	180	151	21.5	97.6	54.7	210	108	99.2	77.4	60.2	246	< LOD	0.4016	0.5847	< LOD	< LOD	81	< LOD	< LOD	< LOD	2.42	0.5467	< LOD	< LOD	0.5553	0.3945	0.461	< LOD	< LOD	11	104
		15	human	serum	Control	363	96.3	60	21.6	27.5	668	28.8	417	127	72.8	176	116	26	68.9	85.5	208	130	89.2	77.1	79.6	202	< LOD	0.3818	0.4188	< LOD	< LOD	68.6	< LOD	< LOD	< LOD	< LOD	0.5396	< LOD	< LOD	1.58	0.4137	0.8458	< LOD	< LOD	7.02	131
		16	human	serum	Control	419	90.8	47.2	16.6	23.7	803	55.8	251	121	117	276	175	28.4	139	80.6	296	154	154	73.5	99.4	369	< LOD	0.3814	1.02	< LOD	< LOD	66.3	< LOD	< LOD	< LOD	< LOD	0.6219	< LOD	< LOD	2.25	0.3533	0.5268	< LOD	< LOD	11.4	113
		17	human	serum	Control	336	124	52.6	11.6	28.5	734	31.3	300	105	114	262	198	30.9	102	89	233	144	151	91.6	82.5	353	< LOD	0.4649	0.7778	< LOD	< LOD	93.2	< LOD	< LOD	< LOD	< LOD	0.504	< LOD	< LOD	1.59	0.4555	0.3568	< LOD	< LOD	9.2	146
		18	human	serum	Control	357	89	50.9	14.2	34.7	674	39.5	299	84.5	96	205	180	28.5	118	75.7	316	132	125	103	74.4	309	< LOD	0.4099	0.971	< LOD	< LOD	91.6	< LOD	< LOD	< LOD	< LOD	0.4511	< LOD	< LOD	2.95	0.6299	0.6703	< LOD	< LOD	7.03	133
		19	human	serum	Control	578	109	43.8	10.3	34.8	822	49.1	306	103	105	270	155	32.8	83.9	67.2	290	135	114	94.7	95.2	311	< LOD	0.4142	1.2	< LOD	< LOD	93.3	< LOD	< LOD	< LOD	2.4	0.4651	< LOD	< LOD	1.32	0.5419	0.8007	< LOD	< LOD	13.6	109
		20	human	serum	Control	459	136	61.3	8.11	27.7	786	14	341	88.5	59.7	< LOD	146	30.6	73.9	75.7	236	166	149	68.9	70.7	187	< LOD	0.4713	< LOD	< LOD	< LOD	59.9	< LOD	< LOD	< LOD	< LOD	0.5079	< LOD	< LOD	1.81	0.3436	1.11	< LOD	< LOD	10.8	59
		21	human	serum	Case	387	121	57.5	14.5	32.4	750	83.2	388	118	116	247	223	38.1	112	106	265	173	143	99.8	111	368	< LOD	0.5065	1	< LOD	< LOD	70.3	< LOD	< LOD	< LOD	< LOD	1.29	< LOD	< LOD	1.56	0.4364	0.6214	< LOD	< LOD	11.6	35.4
		22	human	serum	Case	314	99.5	56.4	11.2	22.1	634	49.7	302	109	66.8	< LOD	120	23.2	74.4	61.3	209	149	89.5	96.9	69.1	214	< LOD	0.3469	0.8762	< LOD	< LOD	50.1	< LOD	< LOD	< LOD	< LOD	0.8734	< LOD	< LOD	0.9054	0.3608	0.3869	< LOD	< LOD	15.2	59.8
		23	human	serum	Case	439	112	54.9	43.3	36.3	666	158	483	85.7	101	171	179	29.7	215	79.7	248	228	135	101	94	267	< LOD	0.5378	0.9741	< LOD	< LOD	54	< LOD	< LOD	< LOD	< LOD	1.02	< LOD	< LOD	2.8	0.43	0.2738	< LOD	< LOD	11.8	145
		24	human	serum	Case	337	127	38	22.5	31.4	779	62.9	318	82.5	83.1	199	170	31.7	104	89.3	263	156	115	118	94.1	278	< LOD	0.5768	0.7684	< LOD	< LOD	58.8	< LOD	< LOD	< LOD	2.97	1.33	< LOD	< LOD	1.49	0.4277	0.9443	< LOD	< LOD	27.5	139
		25	human	serum	Case	409	103	37.6	14	22.7	614	85.8	262	127	68.6	< LOD	177	19.4	83.8	45.2	164	124	94.9	68.4	69.1	223	< LOD	0.4038	0.6852	< LOD	< LOD	55.6	< LOD	< LOD	< LOD	< LOD	0.5475	< LOD	< LOD	0.9235	0.4758	0.1133	< LOD	< LOD	15.3	83.8
		26	human	serum	Case	337	89.2	34.1	9.82	34.9	536	53.7	201	97.3	127	323	164	23.5	107	72.2	212	132	96.3	80	81	346	< LOD	0.4947	1.33	< LOD	< LOD	61.1	< LOD	< LOD	< LOD	2.31	1.22	< LOD	< LOD	2.06	0.4982	0.5099	< LOD	< LOD	15	70.2
		27	human	serum	Case	425	106	34	13.6	19.2	677	62.1	431	79.8	144	305	172	27.9	125	76.6	368	173	104	91.4	90.2	374	< LOD	0.5146	0.9982	< LOD	< LOD	56.7	< LOD	< LOD	< LOD	< LOD	1.24	< LOD	< LOD	1.3	0.4043	0.5951	< LOD	< LOD	12.3	62.7
		28	human	serum	Case	527	74.7	38	19.8	41	641	141	230	73.7	186	341	158	25.8	197	94.1	339	145	76.5	115	116	385	< LOD	0.5553	1.3	< LOD	< LOD	71.2	< LOD	< LOD	< LOD	2.94	0.8372	< LOD	< LOD	0.9139	0.3804	0.4535	< LOD	< LOD	10.7	119
		29	human	serum	Case	297	78.8	45.8	23.1	29.9	1025	69.1	303	99.6	82.3	180	157	34.2	129	71.9	189	178	121	95.7	95.9	327	< LOD	0.567	0.5339	< LOD	< LOD	64.5	< LOD	< LOD	< LOD	3.45	0.8264	< LOD	< LOD	1.66	0.4868	0.5447	< LOD	< LOD	22.8	95.5
		30	human	serum	Case	422	43.2	46.6	15.6	32.6	662	56.6	425	77.5	91.4	161	161	19	168	66.6	259	173	96.7	83.7	57.1	249	< LOD	0.607	0.9406	< LOD	< LOD	92.9	< LOD	< LOD	< LOD	3.37	0.5225	< LOD	< LOD	1.17	0.5313	0.8518	< LOD	< LOD	23.9	143
		31	human	serum	Case	518	37.4	44.3	48.3	34.7	506	325	259	80.7	131	234	184	13.9	422	75.6	391	234	76.4	59.6	66.4	361	< LOD	0.8746	2.79	< LOD	< LOD	82.3	< LOD	< LOD	< LOD	3.83	1.35	< LOD	< LOD	1.44	0.5439	0.1309	0.4275	< LOD	16.9	307
		32	human	serum	Case	293	79.3	39.6	11.9	26.8	653	70	322	81.9	85.6	176	168	22.5	71.9	63.3	221	130	94.7	93.3	54.7	234	< LOD	0.4719	0.7782	< LOD	< LOD	81.9	< LOD	< LOD	< LOD	2.48	0.8122	< LOD	< LOD	0.387	0.4656	0.2493	< LOD	< LOD	17.4	76.7
		33	human	serum	Case	394	90.6	54.3	17.9	37.5	879	64.4	349	96.5	149	407	199	44.8	230	82.4	252	209	135	115	111	399	< LOD	0.6606	2.26	< LOD	< LOD	86.6	< LOD	< LOD	< LOD	3.18	0.9376	< LOD	< LOD	1.69	0.4657	0.4561	< LOD	< LOD	10.2	105
		34	human	serum	Case	361	59	39.7	18.5	29.4	659	51.9	260	86.1	80.5	197	159	22.7	93.1	65.8	248	142	79	69.7	74	299	< LOD	0.4628	1.04	< LOD	< LOD	71.9	< LOD	< LOD	< LOD	< LOD	0.7497	< LOD	< LOD	1.43	0.362	0.5924	< LOD	< LOD	12.6	110
		35	human	serum	Case	361	91.8	45.1	11	18.5	656	60.2	313	111	97.2	172	154	25.7	76.5	98.7	211	142	106	80.8	61.2	254	< LOD	0.4559	1.11	< LOD	< LOD	71.7	< LOD	< LOD	< LOD	< LOD	0.6682	< LOD	< LOD	0.7905	0.4764	1.13	< LOD	< LOD	18.3	85.5
		36	human	serum	Case	484	107	53.2	21.3	30	705	95.6	332	89.6	116	225	199	40.8	107	110	358	158	145	108	137	339	< LOD	0.4051	1.6	< LOD	< LOD	77.2	< LOD	< LOD	< LOD	2.69	1.56	< LOD	< LOD	1.39	0.5392	0.6688	< LOD	< LOD	8.17	92.4
		37	human	serum	Case	264	77	42.5	10.6	23.5	745	40.9	246	79.4	93.5	191	162	21.5	148	76.2	197	129	100	78.7	74.7	210	< LOD	0.5035	0.4901	< LOD	< LOD	64.4	< LOD	< LOD	< LOD	< LOD	0.5053	< LOD	< LOD	0.7432	0.3961	0.2387	< LOD	< LOD	16.9	62.7
		38	human	serum	Case	516	141	38.4	10.5	32.4	879	60.3	333	110	79.4	187	167	25.2	79.7	64.4	216	136	99.9	67.6	90	230	< LOD	0.3864	0.6788	< LOD	< LOD	76.7	< LOD	< LOD	< LOD	< LOD	0.7369	< LOD	< LOD	1.72	0.4646	1.4	< LOD	< LOD	11.5	82.4
		39	human	serum	Case	549	77.8	35.2	10.8	22.4	701	59.8	404	83.9	89.5	161	122	26.3	77.2	59.3	264	118	91.5	58.7	72.7	193	< LOD	0.3736	< LOD	< LOD	< LOD	74.3	< LOD	< LOD	< LOD	< LOD	0.6095	< LOD	< LOD	2.32	0.4081	0.2387	< LOD	< LOD	21.4	58.3
		40	human	serum	Case	394	118	39.4	12.7	30.4	980	67.8	270	92.3	145	332	166	41.2	167	95.6	314	138	112	128	121	427	< LOD	0.6004	1.85	< LOD	< LOD	88	0.0608	< LOD	< LOD	2.93	1.23	< LOD	< LOD	4.76	0.567	0.6985	< LOD	< LOD	16.4	73.9

## Sheet: Raw data PM
Raw data "PM"	Sample Identification	Species	Material	Case/Control	Ala	Arg	Asn	Asp	Cit	Gln	Glu	Gly	His	Ile	Leu	Lys	Met	Orn	Phe	Pro	Ser	Thr	Trp	Tyr	Val	alpha-AAA	Carnosine	Creatinine	Sarcosine	t4-OH-Pro	Taurine
Concentration [µM]	1	human	serum	Control	418.71	86.92	68.19	34.99	23.17	458.94	65.52	222.27	109.79	61.54	118.24	160.82	22.55	56.95	73.42	137.46	144.32	188.64	84.75	55.75	232.94	nn	nn	65.9	nn	nn	152.72
	2	human	serum	Control	491.42	107.95	77.75	25.48	37.05	608.95	79.68	389.04	116.19	71.94	156.82	220.63	39.51	103.47	83.97	364.22	171.17	187.29	94.29	110.32	275.18	nn	nn	62	nn	18.03	297.19
	3	human	serum	Control	226.68	84.84	50.58	15.46	28.28	468.27	32.59	211.13	87.11	47.97	105.2	159.92	22.63	57.03	58.2	137.45	137.24	109.1	73.93	59.04	206.17	nn	nn	54.8	nn	nn	158.26
	4	human	serum	Control	369.8	85.56	67.93	19.82	33.58	609.55	56.72	240.14	96.77	60.96	138.19	160.23	23.92	100.17	59.86	213.06	120.12	128.26	81.72	67.58	250.97	nn	nn	84.4	nn	13.34	156.75
	5	human	serum	Control	279.94	76.82	47.54	nn	28.1	487.38	17.27	178.07	86.3	44.85	98	131.62	20.9	58.6	51.7	260.96	114.5	102.49	69.36	64.16	208.86	nn	nn	61.4	nn	4.13	92.96
	6	human	serum	Control	309.04	94.26	58.49	7.88	26.37	532.23	33.94	168.47	81.41	50.33	91.29	154.55	20.86	80.06	57.68	215.27	112.73	137.12	73.69	58.75	218.63	nn	nn	61.4	nn	nn	63.49
	7	human	serum	Control	319.89	134.3	65.44	6.65	33.46	610.03	20.23	293.67	87.46	53.14	106.01	163.55	26.31	71.86	63.1	196.97	133.55	123.65	82.54	77.44	194.95	3	nn	69.5	nn	nn	88.42
	8	human	serum	Control	383.88	68.54	64.49	17.83	47.74	606.89	67.92	248.86	104.51	67.02	146.51	216.55	32.66	135.64	82.92	269.8	142.7	126.31	73.9	80.8	296.37	4.46	nn	76.5	nn	9.67	171.07
	9	human	serum	Control	475.66	94.98	59.05	11.33	29.09	577.57	31.66	269.46	80.48	48.12	101.68	166.99	25	65.42	48.2	211.56	114.69	137.71	55.14	61.22	193.92	4.24	nn	75.1	nn	13.75	106.97
	10	human	serum	Control	484.19	95.26	71.86	17.45	27.23	607.53	40.94	265.53	103.18	112.64	206.61	188.07	37.93	97.42	72.93	268.32	141.24	164.88	115.83	90.44	340.51	5.16	nn	80.4	nn	48.39	160.22
	11	human	serum	Control	348.43	86.35	65.84	21.04	39.72	593.37	43.52	269.1	85.27	76.5	152.58	189.28	29.34	107.7	80.68	291.79	132.19	149.85	111.34	88.88	271.58	11.52	nn	91	nn	36.09	169.96
	12	human	serum	Control	291.91	82.68	82.53	20.4	35.27	692.31	50.88	315.17	98.91	66.05	135.48	206.57	31.8	113.31	75	231.11	138.73	158.23	139.91	98.52	260.56	5.69	nn	111	nn	nn	190.4
	13	human	serum	Control	448.03	100.25	62.88	nn	35.4	512.22	46.26	241.46	84.29	74.59	141.91	171.29	35.01	92.69	68.53	206.76	101.96	181.25	110.61	91.47	287	5.12	nn	118	nn	8.99	125.81
	14	human	serum	Control	376.67	105.23	58.76	13.72	45.63	544.14	62.29	230.06	91.08	58.12	135.38	173.23	24.2	88.4	63.38	209.08	107.22	126.62	82.11	70.53	256.11	5.22	nn	81	nn	23.52	118.95
	15	human	serum	Control	331.23	77.94	71.79	17.48	33.2	513.14	23.06	292.53	82.75	37.55	97.55	114.36	23.48	58.97	60.59	167.89	112.09	93.52	60.02	74.71	171.52	4.67	nn	68.6	nn	11.82	130.76
	16	human	serum	Control	389.4	74.66	55.15	12.59	24.34	610.78	46.19	171.76	93.19	78.35	150.93	181.55	26.36	103.39	58.36	256.48	124.38	167.73	74.48	90.87	301.55	3.38	nn	66.3	nn	13.96	119.7
	17	human	serum	Control	362.92	127.8	83.76	13.49	33.97	610.79	32.28	250.11	104.65	73.92	171.09	227.85	36.06	87.41	76.89	212.63	141.82	192.42	88.52	89.57	315.56	5.95	nn	93.2	nn	21	162
	18	human	serum	Control	385.69	98.94	70.95	15.3	38.52	681.13	36.61	255.47	100.97	92.32	181.65	213.59	31.74	113.64	83.57	345.99	149.66	161.84	117.35	91.13	321.19	4.43	nn	91.6	nn	10.73	153.87
	19	human	serum	Control	469.55	127.29	66.55	6.73	34.1	659.43	4.25	275.18	89.41	44.82	120.94	178.94	32.98	67.72	67.3	246.19	173.71	188.04	61.13	75.9	197.3	6.53	nn	93.3	nn	26.71	71.38
	20	human	serum	Control	561.81	102.63	65.8	14.01	42.63	674.59	53.9	239.9	80.32	77.64	156.75	184.89	35.08	74.93	76.21	261.98	126.84	141.86	78.8	101.88	282.44	4.77	nn	59.9	nn	27.75	133.48
	21	human	serum	Case	383.01	116.5	75.88	12.86	38.76	621.64	91.9	303.34	112.14	88.3	166.74	219.27	37.24	92.47	88.67	238.19	156.34	178.91	111.42	102.06	319.54	nn	nn	70.3	nn	13.79	38.31
	22	human	serum	Case	313.86	92.55	77.14	13.73	31.33	522.66	49.7	238.21	76.25	49.3	83.96	135.25	21.74	64.88	58.64	179.74	133.83	115.42	87.11	59.34	181.24	nn	nn	50.1	nn	15.6	64.34
	23	human	serum	Case	401.72	97.03	62.43	8.69	40.25	522.22	150.47	330.52	74.43	56.87	109.5	177.88	30.05	151.87	71.65	200.39	178.62	164.63	91.22	78.79	226.8	2.76	nn	54	nn	9.62	157.78
	24	human	serum	Case	378.56	133.98	51.06	36.23	36.49	649.57	79.99	270.67	87.03	68.55	143.25	200.92	36.85	98.09	77.29	228.97	169.68	160.87	104.24	91.45	264.36	nn	nn	58.8	nn	40.46	160.39
	25	human	serum	Case	395.2	101.14	47.64	14.68	25.29	508.1	85.42	219.84	97.59	47.34	89.03	191.22	18.69	71.81	50.04	128.02	119.68	117.07	69.76	62.32	216.35	0.81	nn	55.6	nn	17.43	92.77
	26	human	serum	Case	335.23	97.65	44.09	10.46	42.06	513.16	50.46	186.36	92.16	99.7	191.45	182.9	26.81	103.62	76.21	184.81	133.77	121.47	95.83	77.38	342.56	1.46	nn	61.1	nn	13.79	79.95
	27	human	serum	Case	381.48	85.46	44.12	11.2	18.74	456.21	57.37	270.06	70.61	74.32	139.71	171.63	25.8	92.73	69.37	283.99	144.32	125.18	79.89	70.6	280.58	4.08	nn	56.7	nn	14.15	66.97
	28	human	serum	Case	459.72	66.66	44.36	17.45	38.35	511.12	127.74	174.42	71.86	103.26	183.71	166.55	22.75	132.76	77.65	316.87	111.98	99.69	126.46	95.47	301.98	6.01	nn	71.2	nn	nn	126.79
	29	human	serum	Case	270.55	63.86	52.32	15.33	34.18	630.22	54.39	217.15	66.6	54.09	102.43	154.57	31.17	87.01	64.23	154.14	134.71	128.01	74.06	76.51	231.18	3.56	nn	64.5	nn	29.88	102.32
	30	human	serum	Case	389.84	40.81	56.27	15.95	34.51	508.69	52.58	297.78	73	49.42	110.86	151.53	16.77	127.35	56.08	241.48	143.71	116.8	77.41	56.67	222.5	5.89	nn	92.9	nn	41.89	146.55
	31	human	serum	Case	460.23	31.93	53.05	45.44	39.69	397.46	336.4	183.24	70.4	69.25	131.08	174.62	14.24	183.45	64.87	346.98	164.71	108.24	54.93	61.1	290.55	7.69	nn	82.3	nn	35.5	278.09
	32	human	serum	Case	288.2	73.39	55.2	11.48	27.96	536.01	65.68	233.55	66.26	51.77	96.85	175.24	24.53	67.83	59.37	196.16	117.01	114.32	95.4	49.97	205.6	6.28	nn	81.9	nn	12.42	88.37
	33	human	serum	Case	383.95	78.28	74.67	15.2	44.41	665.46	61.81	262.46	91.33	103.11	190.65	224.36	46.69	153.73	77.12	241.06	152.36	156.84	129.77	95.43	347.45	5.64	nn	86.6	nn	14.28	116.2
	34	human	serum	Case	355.95	55.95	57.19	19.33	29.4	546.03	62.24	212.67	83.87	52.54	120.29	175.13	22.62	88.49	67.98	213.21	141.31	100.98	71.99	69.62	274.19	6.08	nn	71.9	11.06	14.75	135.11
	35	human	serum	Case	310.69	75.02	56.13	12.18	21.8	454.6	51.51	218.23	73.45	64.93	101.87	138.77	23.06	58.02	68.53	176	113.65	119.78	58.58	47.61	187.62	5.86	nn	71.7	nn	11.31	88.82
	36	human	serum	Case	478.27	102.51	71.33	26.58	38.2	589.46	92.1	256.88	82.43	81.27	159.93	241.25	42.13	91.7	96.15	317.78	130.88	191.75	115.17	118.78	306.84	5.35	nn	77.2	nn	15.16	109.72
	37	human	serum	Case	290.29	94.57	59.68	11.4	27.29	681.76	36.43	222.62	88.28	62.45	120.43	182.28	28.23	141.3	77.36	224.76	141.06	135.03	81.94	80.78	217.25	3.36	nn	64.4	nn	23.13	78.6
	38	human	serum	Case	558.05	160.07	52.3	18.16	44.21	833.09	62.44	316.17	99.12	57.03	135.44	215.06	26.92	88.18	65.93	198.73	136.06	158.09	91.71	102.33	254.18	4.73	nn	76.7	nn	43.75	111.56
	39	human	serum	Case	475.71	70.04	45.67	12.51	22.65	522.93	54.14	276.81	66.74	63.97	89.89	131.4	26.23	63.17	48.84	206.82	98.37	117.9	58.08	62.39	168.37	3.74	nn	74.3	nn	33.45	70.58
	40	human	serum	Case	328.89	89.81	46.66	8.59	32.59	632.2	44.3	173.28	77.89	97.05	157.4	180.6	34.27	106.55	69.52	242.77	109.03	121.65	115.77	91.67	317.6	5.48	nn	88	nn	16.92	74.56
